# Supplementary material for: Effect of Structural Differences in Naringenin, Prenylated Naringenin, and Their Derivatives on the Anti-Influenza Virus Activity and Cellular Uptake of Their Flavanones
Source: Pharmaceuticals (Basel). 2022 Nov 28;15(12):1480. doi: 10.3390/ph15121480 (PMC9785311; doi:10.3390/ph15121480)
Supplement: Supplementary file 1 [file pharmaceuticals-15-01480-s001.zip]

Archive with 1 entries (1 files):
- pharmaceuticals-1982419-supplementary.pdf
